# Supplementary material for: A trans-synaptic IgLON adhesion molecular complex directly contacts and clusters a nicotinic receptor
Source: Nat Commun. 2026 Jan 22;17:1404. doi: 10.1038/s41467-025-68141-1 (PMC12881522; doi:10.1038/s41467-025-68141-1)
Supplement: Supplementary file 4 — Source data [file 41467_2025_68141_MOESM4_ESM.xlsx]

## Sheet: Figure1C-All synapses
sample name	green puncta/worm
EN8778-v1	118
EN8778-v2	119
EN8778-v3	104
EN8778-v4	102
EN8778-v5	132
EN8778-v6	108
EN8778-v7	131

## Sheet: Figure1C-Synapses to AVAs
sample name	green puncta/worm
EN9004-v1	92
EN9004-v2	110
EN9004-v3	110
EN9004-v1	103
EN9004-v3	130
EN9004-v4	107
EN9002-v1	104
EN9002-v2	123
EN9002-v3	95
EN9002-v4	117
EN9002-v5	110
EN9002-v6	101
EN9002-v7	102

## Sheet: Figure1C-Synapses to DBs
sample name	green puncta/worm
EN9480-v1	6
EN9480-v2	9
EN9480-v3	8
EN9480-v5	3
EN9481-v1	7
EN9481-v2	8
EN9481-v3	8

## Sheet: Figure1C-AVE to AVA synapses
sample name	blue puncta/worm	green puncta/worm	blue and green puncta/worm
EN9486-v1	21	79	12
EN9486-v2	28	135	22
EN9486-v3	31	118	20
EN9487-v1	24	91	17
EN9487-v2	32	100	14
EN9487-v3	23	126	18
EN9488-v1	37	100	15
EN9488-v3	29	135	16
EN9489-v2	27	107	12

## Sheet: Figure2C
	genotype	image name (1 image/worm)	puncta per 50 mm crop	density in 5 mm
1	Control	EN8643-kr643-v1-L.tif_DNC_AD.tif	13	1.3
2	Control	EN8643-kr643-v10-D.tif_DNC_AD.tif	9	0.9
3	Control	EN8643-kr643-v12-D.tif_DNC_AD.tif	2	0.2
4	Control	EN8643-kr643-v13-T.tif_DNC_AD.tif	5	0.5
5	Control	EN8643-kr643-v2-R.tif_DNC_AD.tif	8	0.8
6	Control	EN8643-kr643-v3-T.tif_DNC_AD.tif	1	0.1
7	Control	EN8643-kr643-v4-D.tif_DNC_AD.tif	5	0.5
8	Control	EN8643-kr643-v6-R.tif_DNC_AD.tif	6	0.6
9	Control	EN8643-kr643-v7-T.tif_DNC_AD.tif	2	0.2
10	Control	EN8643-kr643-v14-T.tif_DNC_AD.tif	65	6.5
11	Control	EN8643-kr643-v15-D.tif_DNC_AD.tif	4	0.4
12	Control	EN8643-kr643-v16-T.tif_DNC_AD.tif	27	2.7
13	Control	EN8643-kr643-v17-L.tif_DNC_AD.tif	63	6.3
14	Control	EN8643-kr643-v18-R.tif_DNC_AD.tif	2	0.2
15	Control	EN8643-kr643-v19-D.tif_DNC_AD.tif	11	1.1
16	Control	EN8643-kr643-v20-T.tif_DNC_AD.tif	11	1.1			p-value	0.000213
17	Control	EN8643-kr643-v9-T.tif_DNC_AD.tif	12	1.2
1	rig-5(0)	EN8664-kr643-kr624-v1-R.tif_DNC_AD.tif	0	0
2	rig-5(0)	EN8664-kr643-kr624-v10-D.tif_DNC_AD.tif	16	1.6
3	rig-5(0)	EN8664-kr643-kr624-v11-R.tif_DNC_AD.tif	0	0
4	rig-5(0)	EN8664-kr643-kr624-v12-L.tif_DNC_AD.tif	0	0
5	rig-5(0)	EN8664-kr643-kr624-v13-T.tif_DNC_AD.tif	0	0
6	rig-5(0)	EN8664-kr643-kr624-v14-T.tif_DNC_AD.tif	17	1.7
7	rig-5(0)	EN8664-kr643-kr624-v15-T.tif_DNC_AD.tif	0	0
8	rig-5(0)	EN8664-kr643-kr624-v16-R.tif_DNC_AD.tif	0	0
9	rig-5(0)	EN8664-kr643-kr624-v17-R.tif_DNC_AD.tif	0	0
10	rig-5(0)	EN8664-kr643-kr624-v18-R.tif_DNC_AD.tif	0	0
11	rig-5(0)	EN8664-kr643-kr624-v2-T.tif_DNC_AD.tif	0	0
12	rig-5(0)	EN8664-kr643-kr624-v3-T.tif_DNC_AD.tif	0	0
13	rig-5(0)	EN8664-kr643-kr624-v5-T.tif_DNC_AD.tif	0	0
14	rig-5(0)	EN8664-kr643-kr624-v9-R.tif_DNC_AD.tif	0	0

## Sheet: Figure2D
	genotype	image name (1 image/worm)	puncta per 50 mm crop	density in 5 mm
1	Control	EN8593-kr640-v11-L.tif_DNC_AD.tif	7	0.7
2	Control	EN8593-kr640-v12-L.tif_DNC_AD.tif	0	0
3	Control	EN8593-kr640-v13-R.tif_DNC_AD.tif	13	1.3
4	Control	EN8593-kr640-v14-T.tif_DNC_AD.tif	9	0.9
5	Control	EN8593-kr640-v15-R.tif_DNC_AD.tif	35	3.5
6	Control	EN8593-kr640-v16-R.tif_DNC_AD.tif	25	2.5
7	Control	EN8593-kr640-v17-R.tif_DNC_AD.tif	4	0.4
8	Control	EN8593-kr640-v2-D.tif_DNC_AD.tif	5	0.5
9	Control	EN8593-kr640-v3-R.tif_DNC_AD.tif	3	0.3
10	Control	EN8593-kr640-v4-T.tif_DNC_AD.tif	12	1.2
11	Control	EN8593-kr640-v5-T.tif_DNC_AD.tif	15	1.5
12	Control	EN8593-kr640-v6-L.tif_DNC_AD.tif	17	1.7
13	Control	EN8593-kr640-v7-L.tif_DNC_AD.tif	0	0
14	Control	EN8593-kr640-v9-R.tif_DNC_AD.tif	3	0.3
1	zig-8(0)	EN8632-kr640-kr638-v10-D.tif_DNC_AD.tif	0	0
2	zig-8(0)	EN8632-kr640-kr638-v12-L.tif_DNC_AD.tif	0	0
3	zig-8(0)	EN8632-kr640-kr638-v13-D.tif_DNC_AD.tif	0	0
4	zig-8(0)	EN8632-kr640-kr638-v14-T.tif_DNC_AD.tif	0	0
5	zig-8(0)	EN8632-kr640-kr638-v15-R.tif_DNC_AD.tif	0	0
6	zig-8(0)	EN8632-kr640-kr638-v16-R.tif_DNC_AD.tif	1	0.1
7	zig-8(0)	EN8632-kr640-kr638-v17-D.tif_DNC_AD.tif	0	0
8	zig-8(0)	EN8632-kr640-kr638-v2-T.tif_DNC_AD.tif	0	0
9	zig-8(0)	EN8632-kr640-kr638-v3-D.tif_DNC_AD.tif	0	0
10	zig-8(0)	EN8632-kr640-kr638-v4-L.tif_DNC_AD.tif	0	0
11	zig-8(0)	EN8632-kr640-kr638-v5-D.tif_DNC_AD.tif	0	0
12	zig-8(0)	EN8632-kr640-kr638-v6-T.tif_DNC_AD.tif	0	0
13	zig-8(0)	EN8632-kr640-kr638-v7-T.tif_DNC_AD.tif	0	0
14	zig-8(0)	EN8632-kr640-kr638-v8-D.tif_DNC_AD.tif	0	0

## Sheet: Figure2E- zig-8 puncta density
	genotype	image name (1 image/worm)	puncta per 30 mm crop	density in 5 mm
1	rig-5(F75D)	EN9048-v1-R_w1SD561-single.TIF_231111.tif-C1.tif	0	0
2	rig-5(F75D)	EN9048-v10-D_w1SD561-single.TIF_231111.tif-C1.tif	0	0
3	rig-5(F75D)	EN9048-v2-D_w1SD561-single.TIF_240127.tif-C1.tif	4	0.666667
4	rig-5(F75D)	EN9048-v3-D_w1SD561-single.TIF_231111.tif-C1.tif	0	0
5	rig-5(F75D)	EN9048-v3-D_w1SD561-single.TIF_240127.tif-C1.tif	0	0
6	rig-5(F75D)	EN9048-v4-R_w1SD561-single.TIF_231111.tif-C1.tif	0	0
7	rig-5(F75D)	EN9048-v4-T_w1SD561-single.TIF_240127.tif-C1.tif	2	0.333333
8	rig-5(F75D)	EN9048-v5-L_w1SD561-single.TIF_231111.tif-C1.tif	0	0
9	rig-5(F75D)	EN9048-v5-T_w1SD561-single.TIF_240127.tif-C1.tif	0	0
10	rig-5(F75D)	EN9048-v6-D_w1SD561-single.TIF_231111.tif-C1.tif	1	0.166667
11	rig-5(F75D)	EN9048-v7-T_w1SD561-single.TIF_231111.tif-C1.tif	2	0.333333
12	rig-5(F75D)	EN9048-v7-T_w1SD561-single.TIF_240127.tif-C1.tif	0	0
13	rig-5(F75D)	EN9048-v8-L_w1SD561-single.TIF_240127.tif-C1.tif	0	0
14	rig-5(F75D)	EN9048-v8-R_w1SD561-single.TIF_231111.tif-C1.tif	1	0.166667
15	rig-5(F75D)	EN9048-v9-L_w1SD561-single.TIF_231111.tif-C1.tif	0	0
16	rig-5(F75D)	EN9048-v9-R_w1SD561-single.TIF_240127.tif-C1.tif	0	0
1	rig-5(F75D);zig-8(L77E)	EN9049-v1-D_w1SD561-single.TIF_240127.tif-C1.tif	2	0.333333
2	rig-5(F75D);zig-8(L77E)	EN9049-v1-D_w1SD561-single.TIF_240307.tif-C1.tif	1	0.166667
3	rig-5(F75D);zig-8(L77E)	EN9049-v1-L_w1SD561-single.TIF_231111.tif-C1.tif	0	0
4	rig-5(F75D);zig-8(L77E)	EN9049-v10-T_w1SD561-single.TIF_231111.tif-C1.tif	0	0
5	rig-5(F75D);zig-8(L77E)	EN9049-v10-T_w1SD561-single.TIF_240307.tif-C1.tif	0	0
6	rig-5(F75D);zig-8(L77E)	EN9049-v11-L_w1SD561-single.TIF_231111.tif-C1.tif	0	0
7	rig-5(F75D);zig-8(L77E)	EN9049-v11-L_w1SD561-single.TIF_240307.tif-C1.tif	0	0
8	rig-5(F75D);zig-8(L77E)	EN9049-v13-D_w1SD561-single.TIF_231111.tif-C1.tif	2	0.333333
9	rig-5(F75D);zig-8(L77E)	EN9049-v2-L_w1SD561-single.TIF_240127.tif-C1.tif	0	0
10	rig-5(F75D);zig-8(L77E)	EN9049-v2-L_w1SD561-single.TIF_240307.tif-C1.tif	0	0
11	rig-5(F75D);zig-8(L77E)	EN9049-v2-T_w1SD561-single.TIF_231111.tif-C1.tif	0	0
12	rig-5(F75D);zig-8(L77E)	EN9049-v3-D_w1SD561-single.TIF_240307.tif-C1.tif	0	0
13	rig-5(F75D);zig-8(L77E)	EN9049-v3-L_w1SD561-single.TIF_231111.tif-C1.tif	0	0
14	rig-5(F75D);zig-8(L77E)	EN9049-v3-T_w1SD561-single.TIF_240127.tif-C1.tif	1	0.166667
15	rig-5(F75D);zig-8(L77E)	EN9049-v4-L_w1SD561-single.TIF_231111.tif-C1.tif	0	0
16	rig-5(F75D);zig-8(L77E)	EN9049-v4-R_w1SD561-single.TIF_240307.tif-C1.tif	0	0
17	rig-5(F75D);zig-8(L77E)	EN9049-v4-T_w1SD561-single.TIF_240127.tif-C1.tif	0	0
18	rig-5(F75D);zig-8(L77E)	EN9049-v5-D_w1SD561-single.TIF_231111.tif-C1.tif	0	0
19	rig-5(F75D);zig-8(L77E)	EN9049-v5-R_w1SD561-single.TIF_240307.tif-C1.tif	0	0
20	rig-5(F75D);zig-8(L77E)	EN9049-v6-L_w1SD561-single.TIF_231111.tif-C1.tif	2	0.333333
21	rig-5(F75D);zig-8(L77E)	EN9049-v6-R_w1SD561-single.TIF_240127.tif-C1.tif	0	0
22	rig-5(F75D);zig-8(L77E)	EN9049-v6-T_w1SD561-single.TIF_240307.tif-C1.tif	0	0
23	rig-5(F75D);zig-8(L77E)	EN9049-v7-T_w1SD561-single.TIF_231111.tif-C1.tif	0	0
24	rig-5(F75D);zig-8(L77E)	EN9049-v7-T_w1SD561-single.TIF_240307.tif-C1.tif	0	0
25	rig-5(F75D);zig-8(L77E)	EN9049-v8-T_w1SD561-single.TIF_231111.tif-C1.tif	1	0.166667
26	rig-5(F75D);zig-8(L77E)	EN9049-v9-D_w1SD561-single.TIF_231111.tif-C1.tif	2	0.333333
1	Control	EN9065-v1-D_w1SD561-single.TIF_240307.tif-C1.tif	3	0.5
2	Control	EN9065-v1-L1_w1SD561-single.TIF_231111.tif-C1.tif	5	0.833333
3	Control	EN9065-v1-R_w1SD561-single.TIF_240127.tif-C1.tif	5	0.833333
4	Control	EN9065-v2-D_w1SD561-single.TIF_231111.tif-C1.tif	4	0.666667
5	Control	EN9065-v2-L_w1SD561-single.TIF_240307.tif-C1.tif	3	0.5
6	Control	EN9065-v2-T_w1SD561-single.TIF_240127.tif-C1.tif	4	0.666667
7	Control	EN9065-v3-L_w1SD561-single.TIF_240127.tif-C1.tif	6	1
8	Control	EN9065-v3-T_w1SD561-single.TIF_240307.tif-C1.tif	1	0.166667
9	Control	EN9065-v4-D_w1SD561-single.TIF_240127.tif-C1.tif	2	0.333333
10	Control	EN9065-v4-R_w1SD561-single.TIF_231111.tif-C1.tif	8	1.33333
11	Control	EN9065-v4-T_w1SD561-single.TIF_240307.tif-C1.tif	5	0.833333
12	Control	EN9065-v5-D_w1SD561-single.TIF_231111.tif-C1.tif	4	0.666667
13	Control	EN9065-v5-L_w1SD561-single.TIF_240307.tif-C1.tif	2	0.333333
14	Control	EN9065-v6-D_w1SD561-single.TIF_231111.tif-C1.tif	3	0.5
15	Control	EN9065-v6-R_w1SD561-single.TIF_240127.tif-C1.tif	4	0.666667
16	Control	EN9065-v7-R_w1SD561-single.TIF_240127.tif-C1.tif	3	0.5
17	Control	EN9065-v8-T_w1SD561-single.TIF_240127.tif-C1.tif	5	0.833333
1	zig-8(L77E)	EN9071-v1-L_w1SD561-single.TIF_240127.tif-C1.tif	0	0
2	zig-8(L77E)	EN9071-v1-R_w1SD561-single.TIF_231111.tif-C1.tif	0	0
3	zig-8(L77E)	EN9071-v10-R_w1SD561-single.TIF_231111.tif-C1.tif	0	0
4	zig-8(L77E)	EN9071-v11-T_w1SD561-single.TIF_231111.tif-C1.tif	0	0
5	zig-8(L77E)	EN9071-v12-D_w1SD561-single.TIF_231111.tif-C1.tif	1	0.166667
6	zig-8(L77E)	EN9071-v13-R_w1SD561-single.TIF_231111.tif-C1.tif	0	0
7	zig-8(L77E)	EN9071-v2-D_w1SD561-single.TIF_240127.tif-C1.tif	0	0
8	zig-8(L77E)	EN9071-v2-T_w1SD561-single.TIF_231111.tif-C1.tif	0	0
9	zig-8(L77E)	EN9071-v3-D_w1SD561-single.TIF_231111.tif-C1.tif	1	0.166667
10	zig-8(L77E)	EN9071-v3-T_w1SD561-single.TIF_240127.tif-C1.tif	0	0
11	zig-8(L77E)	EN9071-v4-D_w1SD561-single.TIF_240127.tif-C1.tif	0	0
12	zig-8(L77E)	EN9071-v4-T_w1SD561-single.TIF_231111.tif-C1.tif	1	0.166667
13	zig-8(L77E)	EN9071-v5-L_w1SD561-single.TIF_240127.tif-C1.tif	1	0.166667
14	zig-8(L77E)	EN9071-v5-T_w1SD561-single.TIF_231111.tif-C1.tif	0	0
15	zig-8(L77E)	EN9071-v6-L_w1SD561-single.TIF_240127.tif-C1.tif	1	0.166667
16	zig-8(L77E)	EN9071-v6-T_w1SD561-single.TIF_231111.tif-C1.tif	1	0.166667
17	zig-8(L77E)	EN9071-v7-R_w1SD561-single.TIF_240127.tif-C1.tif	0	0
18	zig-8(L77E)	EN9071-v7-T_w1SD561-single.TIF_231111.tif-C1.tif	1	0.166667
19	zig-8(L77E)	EN9071-v8-L_w1SD561-single.TIF_240127.tif-C1.tif	1	0.166667
20	zig-8(L77E)	EN9071-v8-R_w1SD561-single.TIF_231111.tif-C1.tif	1	0.166667
1	rig-5(0)	EN9193-v1-D_w1SD561-single.TIF_231111.tif-C1.tif	0	0
2	rig-5(0)	EN9193-v1-R_w1SD561-single.TIF_240127.tif-C1.tif	0	0
3	rig-5(0)	EN9193-v10-T_w1SD561-single.TIF_240127.tif-C1.tif	0	0
4	rig-5(0)	EN9193-v11-R_w1SD561-single.TIF_240127.tif-C1.tif	0	0
5	rig-5(0)	EN9193-v2-L_w1SD561-single.TIF_231111.tif-C1.tif	0	0
6	rig-5(0)	EN9193-v2-R_w1SD561-single.TIF_240127.tif-C1.tif	0	0
7	rig-5(0)	EN9193-v3-R_w1SD561-single.TIF_231111.tif-C1.tif	0	0
8	rig-5(0)	EN9193-v3-R_w1SD561-single.TIF_240127.tif-C1.tif	0	0
9	rig-5(0)	EN9193-v4-D_w1SD561-single.TIF_240127.tif-C1.tif	0	0
10	rig-5(0)	EN9193-v4-L_w1SD561-single.TIF_231111.tif-C1.tif	1	0.166667
11	rig-5(0)	EN9193-v5-L_w1SD561-single.TIF_231111.tif-C1.tif	0	0
12	rig-5(0)	EN9193-v5-T_w1SD561-single.TIF_240127.tif-C1.tif	0	0
13	rig-5(0)	EN9193-v6-R_w1SD561-single.TIF_240127.tif-C1.tif	0	0
14	rig-5(0)	EN9193-v6-T_w1SD561-single.TIF_231111.tif-C1.tif	0	0
15	rig-5(0)	EN9193-v7-D_w1SD561-single.TIF_240127.tif-C1.tif	0	0
16	rig-5(0)	EN9193-v7-R_w1SD561-single.TIF_231111.tif-C1.tif	0	0
17	rig-5(0)	EN9193-v8-D_w1SD561-single.TIF_240127.tif-C1.tif	0	0
18	rig-5(0)	EN9193-v8-R_w1SD561-single.TIF_231111.tif-C1.tif	1	0.166667
19	rig-5(0)	EN9193-v9-L_w1SD561-single.TIF_231111.tif-C1.tif	0	0
20	rig-5(0)	EN9193-v9-L_w1SD561-single.TIF_240127.tif-C1.tif	0	0

## Sheet: Figure2E- rig-5 puncta density
	genotype	image name (1 image/worm)	puncta per 30 mm crop	density in 5 mm
1	rig-5(F75D)	EN9048-v1-R_w1SD561-single.TIF_231111.tif-C2.tif	3	0.5
2	rig-5(F75D)	EN9048-v10-D_w1SD561-single.TIF_231111.tif-C2.tif	0	0
3	rig-5(F75D)	EN9048-v2-D_w1SD561-single.TIF_240127.tif-C2.tif	3	0.5
4	rig-5(F75D)	EN9048-v3-D_w1SD561-single.TIF_231111.tif-C2.tif	2	0.333333
5	rig-5(F75D)	EN9048-v3-D_w1SD561-single.TIF_240127.tif-C2.tif	0	0
6	rig-5(F75D)	EN9048-v4-R_w1SD561-single.TIF_231111.tif-C2.tif	1	0.166667
7	rig-5(F75D)	EN9048-v4-T_w1SD561-single.TIF_240127.tif-C2.tif	0	0
8	rig-5(F75D)	EN9048-v5-L_w1SD561-single.TIF_231111.tif-C2.tif	1	0.166667
9	rig-5(F75D)	EN9048-v5-T_w1SD561-single.TIF_240127.tif-C2.tif	0	0
10	rig-5(F75D)	EN9048-v6-D_w1SD561-single.TIF_231111.tif-C2.tif	0	0
11	rig-5(F75D)	EN9048-v7-T_w1SD561-single.TIF_231111.tif-C2.tif	1	0.166667
12	rig-5(F75D)	EN9048-v7-T_w1SD561-single.TIF_240127.tif-C2.tif	1	0.166667
13	rig-5(F75D)	EN9048-v8-L_w1SD561-single.TIF_240127.tif-C2.tif	0	0
14	rig-5(F75D)	EN9048-v8-R_w1SD561-single.TIF_231111.tif-C2.tif	0	0
15	rig-5(F75D)	EN9048-v9-L_w1SD561-single.TIF_231111.tif-C2.tif	0	0
16	rig-5(F75D)	EN9048-v9-R_w1SD561-single.TIF_240127.tif-C2.tif	0	0
1	rig-5(F75D);zig-8(L77E)	EN9049-v1-D_w1SD561-single.TIF_240127.tif-C2.tif	0	0
2	rig-5(F75D);zig-8(L77E)	EN9049-v1-D_w1SD561-single.TIF_240307.tif-C2.tif	0	0
3	rig-5(F75D);zig-8(L77E)	EN9049-v1-L_w1SD561-single.TIF_231111.tif-C2.tif	0	0
4	rig-5(F75D);zig-8(L77E)	EN9049-v10-T_w1SD561-single.TIF_231111.tif-C2.tif	3	0.5
5	rig-5(F75D);zig-8(L77E)	EN9049-v10-T_w1SD561-single.TIF_240307.tif-C2.tif	0	0
6	rig-5(F75D);zig-8(L77E)	EN9049-v11-L_w1SD561-single.TIF_231111.tif-C2.tif	0	0
7	rig-5(F75D);zig-8(L77E)	EN9049-v11-L_w1SD561-single.TIF_240307.tif-C2.tif	0	0
8	rig-5(F75D);zig-8(L77E)	EN9049-v13-D_w1SD561-single.TIF_231111.tif-C2.tif	1	0.166667
9	rig-5(F75D);zig-8(L77E)	EN9049-v2-L_w1SD561-single.TIF_240127.tif-C2.tif	0	0
10	rig-5(F75D);zig-8(L77E)	EN9049-v2-L_w1SD561-single.TIF_240307.tif-C2.tif	0	0
11	rig-5(F75D);zig-8(L77E)	EN9049-v2-T_w1SD561-single.TIF_231111.tif-C2.tif	0	0
12	rig-5(F75D);zig-8(L77E)	EN9049-v3-D_w1SD561-single.TIF_240307.tif-C2.tif	0	0
13	rig-5(F75D);zig-8(L77E)	EN9049-v3-L_w1SD561-single.TIF_231111.tif-C2.tif	0	0
14	rig-5(F75D);zig-8(L77E)	EN9049-v3-T_w1SD561-single.TIF_240127.tif-C2.tif	0	0
15	rig-5(F75D);zig-8(L77E)	EN9049-v4-L_w1SD561-single.TIF_231111.tif-C2.tif	1	0.166667
16	rig-5(F75D);zig-8(L77E)	EN9049-v4-R_w1SD561-single.TIF_240307.tif-C2.tif	0	0
17	rig-5(F75D);zig-8(L77E)	EN9049-v4-T_w1SD561-single.TIF_240127.tif-C2.tif	0	0
18	rig-5(F75D);zig-8(L77E)	EN9049-v5-D_w1SD561-single.TIF_231111.tif-C2.tif	5	0.833333
19	rig-5(F75D);zig-8(L77E)	EN9049-v5-R_w1SD561-single.TIF_240307.tif-C2.tif	0	0
20	rig-5(F75D);zig-8(L77E)	EN9049-v6-L_w1SD561-single.TIF_231111.tif-C2.tif	0	0
21	rig-5(F75D);zig-8(L77E)	EN9049-v6-R_w1SD561-single.TIF_240127.tif-C2.tif	1	0.166667
22	rig-5(F75D);zig-8(L77E)	EN9049-v6-T_w1SD561-single.TIF_240307.tif-C2.tif	0	0
23	rig-5(F75D);zig-8(L77E)	EN9049-v7-T_w1SD561-single.TIF_231111.tif-C2.tif	1	0.166667
24	rig-5(F75D);zig-8(L77E)	EN9049-v7-T_w1SD561-single.TIF_240307.tif-C2.tif	2	0.333333
25	rig-5(F75D);zig-8(L77E)	EN9049-v8-T_w1SD561-single.TIF_231111.tif-C2.tif	2	0.333333
26	rig-5(F75D);zig-8(L77E)	EN9049-v9-D_w1SD561-single.TIF_231111.tif-C2.tif	1	0.166667
1	Control	EN9065-v1-D_w1SD561-single.TIF_240307.tif-C2.tif	2	0.333333
2	Control	EN9065-v1-L1_w1SD561-single.TIF_231111.tif-C2.tif	5	0.833333
3	Control	EN9065-v1-R_w1SD561-single.TIF_240127.tif-C2.tif	4	0.666667
4	Control	EN9065-v2-D_w1SD561-single.TIF_231111.tif-C2.tif	4	0.666667
5	Control	EN9065-v2-L_w1SD561-single.TIF_240307.tif-C2.tif	5	0.833333
6	Control	EN9065-v2-T_w1SD561-single.TIF_240127.tif-C2.tif	1	0.166667
7	Control	EN9065-v3-L_w1SD561-single.TIF_240127.tif-C2.tif	4	0.666667
8	Control	EN9065-v3-T_w1SD561-single.TIF_240307.tif-C2.tif	1	0.166667
9	Control	EN9065-v4-D_w1SD561-single.TIF_240127.tif-C2.tif	6	1
10	Control	EN9065-v4-R_w1SD561-single.TIF_231111.tif-C2.tif	8	1.33333
11	Control	EN9065-v4-T_w1SD561-single.TIF_240307.tif-C2.tif	6	1
12	Control	EN9065-v5-D_w1SD561-single.TIF_231111.tif-C2.tif	5	0.833333
13	Control	EN9065-v5-L_w1SD561-single.TIF_240307.tif-C2.tif	3	0.5
14	Control	EN9065-v6-D_w1SD561-single.TIF_231111.tif-C2.tif	3	0.5
15	Control	EN9065-v6-R_w1SD561-single.TIF_240127.tif-C2.tif	4	0.666667
16	Control	EN9065-v7-R_w1SD561-single.TIF_240127.tif-C2.tif	3	0.5
17	Control	EN9065-v8-T_w1SD561-single.TIF_240127.tif-C2.tif	2	0.333333
1	zig-8(L77E)	EN9071-v1-L_w1SD561-single.TIF_240127.tif-C2.tif	0	0
2	zig-8(L77E)	EN9071-v1-R_w1SD561-single.TIF_231111.tif-C2.tif	1	0.166667
3	zig-8(L77E)	EN9071-v10-R_w1SD561-single.TIF_231111.tif-C2.tif	0	0
4	zig-8(L77E)	EN9071-v11-T_w1SD561-single.TIF_231111.tif-C2.tif	0	0
5	zig-8(L77E)	EN9071-v12-D_w1SD561-single.TIF_231111.tif-C2.tif	0	0
6	zig-8(L77E)	EN9071-v13-R_w1SD561-single.TIF_231111.tif-C2.tif	1	0.166667
7	zig-8(L77E)	EN9071-v2-D_w1SD561-single.TIF_240127.tif-C2.tif	0	0
8	zig-8(L77E)	EN9071-v2-T_w1SD561-single.TIF_231111.tif-C2.tif	0	0
9	zig-8(L77E)	EN9071-v3-D_w1SD561-single.TIF_231111.tif-C2.tif	0	0
10	zig-8(L77E)	EN9071-v3-T_w1SD561-single.TIF_240127.tif-C2.tif	0	0
11	zig-8(L77E)	EN9071-v4-D_w1SD561-single.TIF_240127.tif-C2.tif	0	0
12	zig-8(L77E)	EN9071-v4-T_w1SD561-single.TIF_231111.tif-C2.tif	0	0
13	zig-8(L77E)	EN9071-v5-L_w1SD561-single.TIF_240127.tif-C2.tif	0	0
14	zig-8(L77E)	EN9071-v5-T_w1SD561-single.TIF_231111.tif-C2.tif	0	0
15	zig-8(L77E)	EN9071-v6-L_w1SD561-single.TIF_240127.tif-C2.tif	0	0
16	zig-8(L77E)	EN9071-v6-T_w1SD561-single.TIF_231111.tif-C2.tif	0	0
17	zig-8(L77E)	EN9071-v7-R_w1SD561-single.TIF_240127.tif-C2.tif	0	0
18	zig-8(L77E)	EN9071-v7-T_w1SD561-single.TIF_231111.tif-C2.tif	0	0
19	zig-8(L77E)	EN9071-v8-L_w1SD561-single.TIF_240127.tif-C2.tif	1	0.166667
20	zig-8(L77E)	EN9071-v8-R_w1SD561-single.TIF_231111.tif-C2.tif	0	0
1	zig-8(0)	EN9194-v1-D_w1SD561-single.TIF_240127.tif-C2.tif	0	0
2	zig-8(0)	EN9194-v1-T_w1SD561-single.TIF_231111.tif-C2.tif	0	0
3	zig-8(0)	EN9194-v10-T_w1SD561-single.TIF_240127.tif-C2.tif	0	0
4	zig-8(0)	EN9194-v2-D_w1SD561-single.TIF_240127.tif-C2.tif	0	0
5	zig-8(0)	EN9194-v2-R_w1SD561-single.TIF_231111.tif-C2.tif	0	0
6	zig-8(0)	EN9194-v3-T_w1SD561-single.TIF_231111.tif-C2.tif	0	0
7	zig-8(0)	EN9194-v3-T_w1SD561-single.TIF_240127.tif-C2.tif	0	0
8	zig-8(0)	EN9194-v4-L_w1SD561-single.TIF_231111.tif-C2.tif	0	0
9	zig-8(0)	EN9194-v4-R_w1SD561-single.TIF_240127.tif-C2.tif	0	0
10	zig-8(0)	EN9194-v5-T_w1SD561-single.TIF_231111.tif-C2.tif	0	0
11	zig-8(0)	EN9194-v5-T_w1SD561-single.TIF_240127.tif-C2.tif	0	0
12	zig-8(0)	EN9194-v6-L_w1SD561-single.TIF_240127.tif-C2.tif	0	0
13	zig-8(0)	EN9194-v6-T_w1SD561-single.TIF_231111.tif-C2.tif	0	0
14	zig-8(0)	EN9194-v7-L_w1SD561-single.TIF_231111.tif-C2.tif	0	0
15	zig-8(0)	EN9194-v7-R_w1SD561-single.TIF_240127.tif-C2.tif	0	0
16	zig-8(0)	EN9194-v8-R_w1SD561-single.TIF_240127.tif-C2.tif	0	0
17	zig-8(0)	EN9194-v9-L_w1SD561-single.TIF_240127.tif-C2.tif	0	0

## Sheet: Figure3A
	genotype	image name (1 image/worm)	puncta per 50 mm crop	density in 5 mm
1	Control	EN7643-v1-T_w1SD561-single.TIF	8	0.8
2	Control	EN7643-v2-L_w1SD561-single.TIF	24	2.4
3	Control	EN7643-v3-L_w1SD561-single.TIF	4	0.4
4	Control	EN7643-v4-L_w1SD561-single.TIF	5	0.5
5	Control	EN7643-v5-T_w1SD561-single.TIF	9	0.9
6	Control	EN7643-v6-R_w1SD561-single.TIF	10	1
7	Control	EN7643-v7-D_w1SD561-single.TIF	9	0.9
8	Control	EN7643-v8-D_w1SD561-single.TIF	8	0.8
9	Control	EN7643-v1-D_w1SD561-single.TIF	7	0.7
10	Control	EN7643-v2-T_w1SD561-single.TIF	7	0.7
11	Control	EN7643-v3-D_w1SD561-single.TIF	12	1.2
12	Control	EN7643-v5-D_w1SD561-single.TIF	13	1.3
13	Control	EN7643-v6-R_w1SD561-single.TIF	6	0.6
14	Control	EN7643-v7-L_w1SD561-single.TIF	4	0.4
15	Control	EN7643-v8-T_w1SD561-single.TIF	17	1.7
16	Control	EN7643-v9-L_w1SD561-single.TIF	6	0.6
17	Control	EN7643-v11-R_w1SD561-single.TIF	5	0.5
18	Control	EN7643-v12-R_w1SD561-single.TIF	3	0.3
19	Control	EN7643-v1-D_w1SD561-single.TIF	9	0.9
20	Control	EN7643-v2-R_w1SD561-single.TIF	8	0.8
21	Control	EN7643-v3-L_w1SD561-single.TIF	7	0.7
22	Control	EN7643-v4-R_w1SD561-single.TIF	4	0.4
23	Control	EN7643-v5-L_w1SD561-single.TIF	9	0.9
24	Control	EN7643-v6-R_w1SD561-single.TIF	10	1
25	Control	EN7643-v7-L_w1SD561-single.TIF	1	0.1
26	Control	EN7643-v8-T_w1SD561-single.TIF	4	0.4
27	Control	EN7643-v9-R_w1SD561-single.TIF	12	1.2
28	Control	EN7643-v10-T_w1SD561-single.TIF	4	0.4
29	Control	EN7643-v11-D_w1SD561-single.TIF	9	0.9
1	rig-5(0)	EN8500-v1-D_w1SD561-single.TIF	0	0
2	rig-5(0)	EN8500-v2-D_w1SD561-single.TIF	0	0
3	rig-5(0)	EN8500-v3-D_w1SD561-single.TIF	0	0
4	rig-5(0)	EN8500-v4-T_w1SD561-single.TIF	0	0
5	rig-5(0)	EN8500-v6-L_w1SD561-single.TIF	0	0
6	rig-5(0)	EN8500-v1-L_w1SD561-single.TIF	0	0
7	rig-5(0)	EN8500-v2-L_w1SD561-single.TIF	0	0
8	rig-5(0)	EN8500-v3-L_w1SD561-single.TIF	0	0
9	rig-5(0)	EN8500-v4-D_w1SD561-single.TIF	0	0
10	rig-5(0)	EN8500-v5-T_w1SD561-single.TIF	0	0
11	rig-5(0)	EN8500-v6-L_w1SD561-single.TIF	0	0
12	rig-5(0)	EN8500-v1-R_w1SD561-single.TIF	0	0
13	rig-5(0)	EN8500-v2-D_w1SD561-single.TIF	0	0
14	rig-5(0)	EN8500-v3-R_w1SD561-single.TIF	20	2
15	rig-5(0)	EN8500-v4-R_w1SD561-single.TIF	0	0
1	rig-5(0)-zig-8(0)	EN8741-kr624-kr638-v1-T_w1SD561-single.TIF	0	0
2	rig-5(0)-zig-8(0)	EN8741-kr624-kr638-v2-R_w1SD561-single.TIF	0	0
3	rig-5(0)-zig-8(0)	EN8741-kr624-kr638-v3-T_w1SD561-single.TIF	7	0.7
4	rig-5(0)-zig-8(0)	EN8741-kr624-kr638-v4-T_w1SD561-single.TIF	0	0
5	rig-5(0)-zig-8(0)	EN8741-kr624-kr638-v5-T_w1SD561-single.TIF	0	0
6	rig-5(0)-zig-8(0)	EN8741-kr624-kr638-v1-T_w1SD561-single.TIF	0	0
7	rig-5(0)-zig-8(0)	EN8741-kr624-kr638-v2-L_w1SD561-single.TIF	0	0
8	rig-5(0)-zig-8(0)	EN8741-kr624-kr638-v3-L_w1SD561-single.TIF	0	0
9	rig-5(0)-zig-8(0)	EN8741-kr624-kr638-v4-T_w1SD561-single.TIF	0	0
10	rig-5(0)-zig-8(0)	EN8741-kr624-kr638-v5-R_w1SD561-single.TIF	0	0
11	rig-5(0)-zig-8(0)	EN8741-kr624-kr638-v7-R_w1SD561-single.TIF	0	0
12	rig-5(0)-zig-8(0)	EN8741-kr624-kr638-v8-R_w1SD561-single.TIF	0	0
13	rig-5(0)-zig-8(0)	EN8741-kr624-kr638-v10-L_w1SD561-single.TIF	0	0
14	rig-5(0)-zig-8(0)	EN8741-v1-L_w1SD561-single.TIF	0	0
15	rig-5(0)-zig-8(0)	EN8741-v2-R_w1SD561-single.TIF	0	0
16	rig-5(0)-zig-8(0)	EN8741-v4-D_w1SD561-single.TIF	0	0
17	rig-5(0)-zig-8(0)	EN8741-v6-T_w1SD561-single.TIF	0	0
18	rig-5(0)-zig-8(0)	EN8741-v7-L_w1SD561-single.TIF	0	0
1	zig-8(0)	EN8591-v1-T_w1SD561-single.TIF	0	0
2	zig-8(0)	EN8591-v2-R_w1SD561-single.TIF	0	0
3	zig-8(0)	EN8591-v3-L_w1SD561-single.TIF	0	0
4	zig-8(0)	EN8591-v4-R_w1SD561-single.TIF	0	0
5	zig-8(0)	EN8591-v6-L_w1SD561-single.TIF	0	0
6	zig-8(0)	EN8591-v7-T_w1SD561-single.TIF	0	0
7	zig-8(0)	EN8591-v2-T_w1SD561-single.TIF	0	0
8	zig-8(0)	EN8591-v3-D_w1SD561-single.TIF	0	0
9	zig-8(0)	EN8591-v4-T_w1SD561-single.TIF	0	0
10	zig-8(0)	EN8591-v5-L_w1SD561-single.TIF	0	0
11	zig-8(0)	EN8591-v6-L_w1SD561-single.TIF	0	0
12	zig-8(0)	EN8591-v7-L_w1SD561-single.TIF	0	0
13	zig-8(0)	EN8591-v8-R_w1SD561-single.TIF	0	0
14	zig-8(0)	EN8591-v9-L_w1SD561-single.TIF	0	0
15	zig-8(0)	EN8591-v10-D_w1SD561-single.TIF	0	0
16	zig-8(0)	EN8591-v11-T_w1SD561-single.TIF	0	0
17	zig-8(0)	EN8591-v1-T_w1SD561-single.TIF	0	0
18	zig-8(0)	EN8591-v2-L_w1SD561-single.TIF	0	0
19	zig-8(0)	EN8591-v3-R_w1SD561-single.TIF	0	0
20	zig-8(0)	EN8591-v4-R_w1SD561-single.TIF	0	0
21	zig-8(0)	EN8591-v5-L_w1SD561-single.TIF	0	0
22	zig-8(0)	EN8591-v6-L_w1SD561-single.TIF	0	0
23	zig-8(0)	EN8591-v7-D_w1SD561-single.TIF	0	0
24	zig-8(0)	EN8591-v8-R_w1SD561-single.TIF	0	0

## Sheet: Figure3B-acr-16 puncta density 
	genotype	image name (1 image/worm)	puncta per 50 mm crop	density in 5 mm
1	rig-5(0)	EN8500-v1-L_w1SD561-single.TIF_VNC.tif-C1.tif	0	0
2	rig-5(0)	EN8500-v10-D_w1SD561-single.TIF_VNC.tif-C1.tif	0	0
3	rig-5(0)	EN8500-v11-R_w1SD561-single.TIF_VNC.tif-C1.tif	0	0
4	rig-5(0)	EN8500-v13-R_w1SD561-single.TIF_VNC.tif-C1.tif	0	0
5	rig-5(0)	EN8500-v16-T_w1SD561-single.TIF_VNC.tif-C1.tif	0	0
6	rig-5(0)	EN8500-v17-R_w1SD561-single.TIF_VNC.tif-C1.tif	0	0
7	rig-5(0)	EN8500-v18-D_w1SD561-single.TIF_VNC.tif-C1.tif	4	0.4
8	rig-5(0)	EN8500-v19-R_w1SD561-single.TIF_VNC.tif-C1.tif	0	0
9	rig-5(0)	EN8500-v2-R_w1SD561-single.TIF_VNC.tif-C1.tif	0	0
10	rig-5(0)	EN8500-v20-T_w1SD561-single.TIF_VNC.tif-C1.tif	0	0
11	rig-5(0)	EN8500-v21-T_w1SD561-single.TIF_VNC.tif-C1.tif	0	0
12	rig-5(0)	EN8500-v24-T_w1SD561-single.TIF_VNC.tif-C1.tif	0	0
13	rig-5(0)	EN8500-v3-L_w1SD561-single.TIF_VNC.tif-C1.tif	0	0
14	rig-5(0)	EN8500-v4-D_w1SD561-single.TIF_VNC.tif-C1.tif	0	0
15	rig-5(0)	EN8500-v5-D_w1SD561-single.TIF_VNC.tif-C1.tif	0	0
16	rig-5(0)	EN8500-v6-R_w1SD561-single.TIF_VNC.tif-C1.tif	0	0
17	rig-5(0)	EN8500-v8-T_w1SD561-single.TIF_VNC.tif-C1.tif	0	0
18	rig-5(0)	EN8500-v9-L_w1SD561-single.TIF_VNC.tif-C1.tif	0	0
1	Control	EN8593-v1-T_w1SD561-single.TIF_VNC.tif-C1.tif	13	1.3
2	Control	EN8593-v10-T_w1SD561-single.TIF_VNC.tif-C1.tif	10	1
3	Control	EN8593-v11-L_w1SD561-single.TIF_VNC.tif-C1.tif	14	1.4
4	Control	EN8593-v12-D_w1SD561-single.TIF_VNC.tif-C1.tif	23	2.3
5	Control	EN8593-v13-R_w1SD561-single.TIF_VNC.tif-C1.tif	3	0.3
6	Control	EN8593-v14-R_w1SD561-single.TIF_VNC.tif-C1.tif	6	0.6
7	Control	EN8593-v15-L_w1SD561-single.TIF_VNC.tif-C1.tif	11	1.1
8	Control	EN8593-v16-R_w1SD561-single.TIF_VNC.tif-C1.tif	8	0.8
9	Control	EN8593-v17-T_w1SD561-single.TIF_VNC.tif-C1.tif	10	1
10	Control	EN8593-v18-D_w1SD561-single.TIF_VNC.tif-C1.tif	11	1.1
11	Control	EN8593-v19-L_w1SD561-single.TIF_VNC.tif-C1.tif	5	0.5
12	Control	EN8593-v2-T_w1SD561-single.TIF_VNC.tif-C1.tif	18	1.8
13	Control	EN8593-v20-L_w1SD561-single.TIF_VNC.tif-C1.tif	6	0.6
14	Control	EN8593-v21-T_w1SD561-single.TIF_VNC.tif-C1.tif	12	1.2
15	Control	EN8593-v22-L_w1SD561-single.TIF_VNC.tif-C1.tif	8	0.8
16	Control	EN8593-v5-T_w1SD561-single.TIF_VNC.tif-C1.tif	15	1.5
17	Control	EN8593-v6-T_w1SD561-single.TIF_VNC.tif-C1.tif	3	0.3
18	Control	EN8593-v8-D_w1SD561-single.TIF_VNC.tif-C1.tif	12	1.2
19	Control	EN8593-v9-R_w1SD561-single.TIF_VNC.tif-C1.tif	8	0.8
1	rig-5(F75D)	EN8916-v1-T_w1SD561-single.TIF_VNC.tif-C1.tif	0	0
2	rig-5(F75D)	EN8916-v10-L_w1SD561-single.TIF_VNC.tif-C1.tif	0	0
3	rig-5(F75D)	EN8916-v11-R_w1SD561-single.TIF_VNC.tif-C1.tif	0	0
4	rig-5(F75D)	EN8916-v12-T_w1SD561-single.TIF_VNC.tif-C1.tif	3	0.3
5	rig-5(F75D)	EN8916-v13-D_w1SD561-single.TIF_VNC.tif-C1.tif	0	0
6	rig-5(F75D)	EN8916-v14-R_w1SD561-single.TIF_VNC.tif-C1.tif	0	0
7	rig-5(F75D)	EN8916-v17-T_w1SD561-single.TIF_VNC.tif-C1.tif	2	0.2
8	rig-5(F75D)	EN8916-v18-D_w1SD561-single.TIF_VNC.tif-C1.tif	2	0.2
9	rig-5(F75D)	EN8916-v19-D_w1SD561-single.TIF_VNC.tif-C1.tif	0	0
10	rig-5(F75D)	EN8916-v2-L_w1SD561-single.TIF_VNC.tif-C1.tif	0	0
11	rig-5(F75D)	EN8916-v21-T_w1SD561-single.TIF_VNC.tif-C1.tif	1	0.1
12	rig-5(F75D)	EN8916-v3-T_w1SD561-single.TIF_VNC.tif-C1.tif	1	0.1
13	rig-5(F75D)	EN8916-v4-D_w1SD561-single.TIF_VNC.tif-C1.tif	0	0
14	rig-5(F75D)	EN8916-v6-T_w1SD561-single.TIF_VNC.tif-C1.tif	0	0
15	rig-5(F75D)	EN8916-v8-D_w1SD561-single.TIF_VNC.tif-C1.tif	1	0.1
16	rig-5(F75D)	EN8916-v9-D_w1SD561-single.TIF_VNC.tif-C1.tif	0	0

[truncated: 19 more sheets: Figure3B-rig-5 puncta density , Figure3C-acr-16 puncta density , Figure3C-zig-8 puncta density , Figure3D, Figure3E, Figure4D-related to panel A, Figure4D-related to panel B, Figure4D-related to panel C, Figure5A-acr-16 puncta density , Figure5A-zig-8 puncta density , Figure5E-acr-16 puncta density , Figure5E-zig-8 puncta density , Figure6F, Figure6G, Figure6H, Supp.Figure3A, Supp.Figure6B, Supp.Figure6C, p-values]
